# Supplementary material for: Pre-natal nutrition education: Health care providers’ knowledge and quality of services in primary health care centres in Lagos, Nigeria
Source: PLoS One. 2021 Nov 9;16(11):e0259237. doi: 10.1371/journal.pone.0259237 (PMC8577761; doi:10.1371/journal.pone.0259237)
Supplement: S1 Data — (XLSX) [file pone.0259237.s001.xlsx]

## Sheet: Sheet1
sn	AGE	MARIT	Religion	Ethnic	Qualification	Cadre	YearPractgroup	q8	q9	q10	q11	q12	q13	q14	q15	q16	q17	q18	q19	q20	q21	q22	q23	q24	q25	q26	q27	q28	q29	q30	q31	q32	q33	q34	q35	q36	KNOn	NotMarried	Ethnic2	age2	qual	YearPract	cadr2	CADRGRUOP
1	31	2	1	2	5	7	1	1	2	1	2	1	1	1	2	0	1	2	1	2	2	2	1	2	1	2	1	3	3	2	1	2	1	2	2	1	1	2	2	2	5	1	5	3
2	33	2	1	2	5	7	2	1	1	1	2	2	1	1	2	1	1	1	1	2	2	2	1	3	2	3	2	3	3	12	1	2	1	2	3	1	0	2	2	2	5	2	5	3
3	57	1	2	1	3	2	3	1	1	1	1	3	1	1	1	11mins	1	1	3	1	1	1	1	3	1	3	2	6	3	3	1	1	1	2	3	3	1	1	1	3	3	3	1	1
4	48	2	1	1	6	2	3	1	1	1	1	1	1	1	1	4	1	1	#NULL!	1	1	1	1	2	1	3	2	5	123	34	1	2	1	2	3	1	1	2	1	3	5	3	1	1
5	55	2	1	1	5	2	3	1	2	1	1	3	1	1	2	0	1	2	1	2	1	1	1	3	2	3	2	3	3	12	1	2	1	2	7	3	1	2	1	3	5	3	1	1
6	39	2	2	2	3	6	2	1	1	1	1	3	1	1	1	2	1	1	13	2	2	2	2	5	5	3	5	cat fish	5	2	1	2	1	2	6	3	1	2	2	2	3	2	5	3
7	40	2	1	1	3	3	3	1	2	1	1	2	1	1	1	0	1	2	1	1	1	1	1	3	1	3	1	6	3	1	1	2	1	2	4	2	1	2	1	2	3	3	3	1
8	32	2	1	1	3	7	3	1	1	1	2	2	1	1	1	2	1	1	1	2	2	1	1	2	2	3	2	5	3	1	1	2	1	2	3	1	1	2	1	2	3	3	5	3
9	39	2	1	1	6	4	3	1	1	1	1	3	1	1	1	1	1	1	2	1	1	1	1	protein	1	3	1	5	3	2	1	2	1	1	3	3	1	2	1	2	5	3	3	2
10	38	2	1	1	3	7	1	1	1	1	1	3	1	1	1	1	1	1	#NULL!	2	1	1	1	12	1	3	3	6	123	2	3	2	2	2	2	123	1	2	1	2	3	1	5	3
11	35	2	1	2	5	7	1	1	2	1	2	1	1	1	2	0	1	2	1	2	2	2	1	2	1	2	1	3	3	2	1	2	1	2	2	1	1	2	2	2	5	1	5	3
12	37	2	1	2	5	7	2	1	1	1	2	2	1	1	2	0	1	1	1	2	2	2	1	3	2	3	2	3	3	12	1	2	1	2	3	1	1	2	2	2	5	2	5	3
13	50	1	2	1	3	2	3	1	1	1	1	3	1	1	1	13min	1	1	3	1	1	1	1	3	1	3	2	6	3	3	1	1	1	2	3	3	1	1	1	3	3	3	1	1
14	47	2	1	1	6	2	3	1	1	1	1	1	1	1	1	4	1	1	#NULL!	1	1	1	1	2	1	3	2	5	13	34	1	2	1	2	3	1	1	2	1	3	5	3	1	1
15	51	2	1	1	5	2	3	1	2	1	1	3	1	1	2	0	1	2	1	2	1	1	1	3	2	3	2	3	3	12	1	2	1	2	7	3	0	2	1	3	5	3	1	1
16	40	2	2	2	3	6	2	1	1	1	1	3	1	1	1	3	1	1	15	2	2	2	2	5	5	3	5	smoked fish	5	2	1	2	1	2	6	3	0	2	2	2	3	2	5	3
17	40	2	1	1	3	3	3	1	2	1	1	2	1	1	1	0	1	2	1	1	1	1	1	3	1	3	1	6	3	1	1	2	1	2	5	2	1	2	1	2	3	3	3	1
18	34	2	1	1	3	7	3	1	1	1	2	2	1	1	1	2	1	1	1	2	2	1	1	2	2	3	2	5	3	1	1	2	1	2	3	1	1	2	1	2	3	3	5	3
19	37	2	1	1	6	3	2	1	1	1	1	3	1	1	1	1	1	1	2	1	1	1	1	2	1	3	1	5	3	2	1	2	1	1	3	3	1	2	4	2	1	2	5	3
20	27	1	1	1	6	1	1	1	1	1	1	3	1	1	1	1	1	1	#NULL!	2	1	1	1	12	1	3	3	6	123	2	3	2	2	2	2	123	0	1	1	1	1	1	5	1
21	31	2	1	2	5	7	2	1	2	1	2	1	1	1	2	0	1	2	1	2	2	2	1	2	1	2	1	3	3	2	1	2	1	2	2	1	1	2	1	2	2	2	5	1
22	31	2	1	2	5	7	2	1	1	1	2	2	1	1	2	0	1	1	1	2	2	2	1	3	2	3	2	3	3	12	1	2	1	2	3	1	1	2	2	2	2	2	5	2
23	57	1	2	1	3	2	3	1	1	1	1	3	1	1	1	1	1	1	3	1	1	1	1	3	1	3	2	6	3	3	1	1	1	2	3	3	1	4	5	1	1	3	3	3
24	48	2	1	1	6	2	3	1	1	1	1	1	1	1	1	1	1	1	#NULL!	1	1	1	1	2	1	3	2	5	123	34	1	2	1	2	3	1	1	3	5	2	1	3	5	3
25	55	2	1	1	5	2	3	1	2	1	1	3	1	1	2	0	1	2	1	2	1	1	1	3	2	3	2	3	3	12	1	2	1	2	7	3	1	4	4	2	1	3	5	3
26	40	2	2	2	3	6	2	1	1	1	1	3	1	1	1	2	1	1	3	2	2	2	2	5	5	3	5	smoked fish	5	2	1	2	1	2	6	3	0	2	2	2	2	2	3	2
27	40	2	1	1	3	3	2	1	2	1	1	2	1	1	1	0	1	2	1	1	1	1	1	3	1	3	1	6	3	1	1	2	1	2	5	2	1	2	3	2	1	2	3	3
28	35	2	1	1	3	7	2	1	1	1	2	2	1	1	1	2	1	1	1	2	2	1	1	2	2	3	2	5	3	1	1	2	1	2	3	1	1	2	2	2	1	2	3	2
29	37	2	1	1	6	3	2	1	1	1	1	3	1	1	1	1	1	1	2	1	1	1	1	2	1	3	1	5	3	2	1	2	1	1	3	3	0	2	4	2	1	2	5	3
30	39	2	1	1	3	7	2	1	1	1	1	3	1	1	1	1	1	1	#NULL!	2	1	1	1	12	1	3	3	6	123	2	3	2	2	2	2	123	1	2	1	2	1	2	3	1
31	31	2	1	2	5	7	2	1	2	1	2	1	1	1	2	0	1	2	1	2	2	2	1	2	1	2	1	3	3	2	1	2	1	2	2	1	1	2	1	2	2	2	5	1
32	31	2	1	2	5	7	2	1	1	1	2	2	1	1	2	0	1	1	1	2	2	2	1	3	2	3	2	3	3	12	1	2	1	2	3	1	1	2	2	2	2	2	5	2
33	50	1	2	1	3	2	3	1	1	1	1	3	1	1	1	15min	1	1	3	1	1	1	1	3	1	3	2	6	3	3	1	1	1	2	3	3	1	3	5	1	1	3	3	3
34	45	2	1	1	6	2	3	1	1	1	1	1	1	1	1	2	1	1	#NULL!	1	1	1	1	2	1	3	2	5	123	34	1	2	1	2	3	1	1	3	5	2	1	3	5	3
35	55	2	1	1	5	2	3	1	2	1	1	3	1	1	2	0	1	2	1	2	1	1	1	3	2	3	2	3	3	12	1	2	1	2	7	3	1	4	4	2	1	3	5	3
36	40	2	2	2	3	6	2	1	1	1	1	3	1	1	1	3	1	1	15	2	2	2	2	5	5	3	5	cat fish	5	2	1	2	1	2	6	3	1	2	2	2	2	2	3	2
37	40	2	1	1	3	4	2	1	2	1	1	2	1	1	1	0	1	2	1	1	1	1	1	3	1	3	1	6	3	1	1	2	1	2	4	2	1	2	3	2	1	2	3	3
38	35	2	1	1	3	7	2	1	1	1	2	2	1	1	1	2	1	1	1	2	2	1	1	2	2	3	2	5	3	1	1	2	1	2	3	1	1	2	2	2	1	2	3	2
39	37	2	1	1	6	3	2	1	1	1	1	3	1	1	1	1	1	1	2	1	1	1	1	2	1	3	1	5	3	2	1	2	1	1	3	3	0	2	4	2	1	2	5	3
40	25	1	1	1	6	1	1	1	1	1	1	3	1	1	1	1	1	1	#NULL!	2	1	1	1	12	1	3	3	6	123	2	3	2	2	2	2	123	1	1	1	1	1	1	5	1
41	31	2	1	2	5	7	2	1	2	1	2	1	1	1	2	0	1	2	1	2	2	2	1	2	1	2	1	3	3	2	1	2	1	2	2	1	1	2	1	2	2	2	5	1
42	32	2	1	2	5	7	2	1	1	1	2	2	1	1	2	0	1	1	1	2	2	2	1	3	2	3	2	3	3	12	1	2	1	2	3	1	1	2	2	2	2	2	5	2
43	57	1	2	1	3	2	3	1	1	1	1	3	1	1	1	1	1	1	3	1	1	1	1	3	1	3	2	6	3	3	1	1	1	2	3	3	0	4	5	1	1	3	3	3
44	55	2	1	1	5	2	3	1	2	1	1	3	1	1	2	0	1	2	1	2	1	1	1	3	2	3	2	3	3	12	1	2	1	2	7	3	1	4	4	2	1	3	5	3
45	40	2	2	2	3	6	2	1	1	1	1	3	1	1	1	2	1	1	4	2	2	2	2	5	5	3	5	cat fish	5	2	1	2	1	2	6	3	1	2	2	2	2	2	3	2
46	40	2	1	1	3	4	2	1	2	1	1	2	1	1	1	0	1	2	1	1	1	1	1	3	1	3	1	6	3	1	1	2	1	2	4	2	1	2	3	2	1	2	3	3
47	35	2	1	1	3	7	2	1	1	1	2	2	1	1	1	2	1	1	1	2	2	1	1	2	2	3	2	5	3	1	1	2	1	2	3	1	1	2	2	2	1	2	3	2
48	39	2	1	1	3	7	2	1	1	1	1	3	1	1	1	1	1	1	#NULL!	2	1	1	1	12	1	3	3	6	123	2	3	2	2	2	2	123	1	2	1	2	1	2	3	1
49	31	2	1	2	5	7	2	1	2	1	2	1	1	1	2	0	1	2	1	2	2	2	1	2	1	2	1	3	3	2	1	2	1	2	2	1	0	2	1	2	2	2	5	1
50	32	2	1	2	5	7	2	1	1	1	2	2	1	1	2	0	1	1	1	2	2	2	1	3	2	3	2	3	3	12	1	2	1	2	3	1	0	2	2	2	2	2	5	2
51	50	1	2	1	3	2	3	1	1	1	1	3	1	1	1	17mins	1	1	3	1	1	1	1	3	1	3	2	6	3	3	1	1	1	2	3	3	1	3	5	1	1	3	3	3
52	55	2	1	1	5	2	3	1	2	1	1	3	1	1	2	0	1	2	1	2	1	1	1	3	2	3	2	3	3	12	1	2	1	2	7	3	0	4	4	2	1	3	5	3
53	40	2	2	2	3	6	2	1	1	1	1	3	1	1	1	3	1	1	15	2	2	2	2	5	5	3	5	others	5	2	1	2	1	2	6	3	1	2	2	2	2	2	3	2
54	40	2	1	1	3	4	2	1	2	1	1	2	1	1	1	0	1	2	1	1	1	1	1	3	1	3	1	6	3	1	1	2	1	2	45	2	1	2	3	2	1	2	3	3
55	35	2	1	1	3	7	2	1	1	1	2	2	1	1	1	2	1	1	1	2	2	1	1	2	2	3	2	5	3	1	1	2	1	2	3	1	1	2	2	2	1	2	3	2
56	28	1	1	1	6	1	1	1	1	1	1	3	1	1	1	1	1	1	#NULL!	2	1	1	1	12	1	3	3	6	123	2	3	2	2	2	2	123	1	1	1	1	1	1	5	1
57	31	2	1	2	5	7	2	1	2	1	2	1	1	1	2	0	1	2	1	2	2	2	1	2	1	2	1	3	3	2	1	2	1	2	2	1	1	2	1	2	2	2	5	1
58	31	2	1	2	5	7	2	1	1	1	2	2	1	1	2	0	1	1	1	2	2	2	1	3	2	3	2	3	3	12	1	2	1	2	3	1	1	2	2	2	2	2	5	2
59	57	1	2	1	3	2	3	1	1	1	1	3	1	1	1	14m	1	1	3	1	1	1	1	3	1	3	2	6	3	3	1	1	1	2	3	3	1	4	5	1	1	3	3	3
60	55	2	1	1	5	2	3	1	2	1	1	3	1	1	2	0	1	2	1	2	1	1	1	3	2	3	2	3	3	12	1	2	1	2	7	3	1	4	4	2	1	3	5	3
61	40	2	2	2	3	6	2	1	1	1	1	3	1	1	1	2	1	1	15	2	2	2	2	5	5	3	5	crab	5	2	1	2	1	2	6	3	1	2	2	2	2	2	3	2
62	40	2	1	1	3	4	2	1	2	1	1	2	1	1	1	0	1	2	1	1	1	1	1	3	1	3	1	6	3	1	1	2	1	2	4	2	0	2	3	2	1	2	3	3
63	35	2	1	1	3	7	2	1	1	1	2	2	1	1	1	2	1	1	1	2	2	1	1	2	2	3	2	5	3	1	1	2	1	2	3	1	1	2	2	2	1	2	3	2
64	39	2	1	1	3	7	2	1	1	1	1	3	1	1	1	1	1	1	#NULL!	2	1	1	1	12	1	3	3	6	123	2	3	2	2	2	2	123	1	2	1	2	1	2	3	1
65	31	2	1	2	5	7	2	1	2	1	2	1	1	1	2	0	1	2	1	2	2	2	1	2	1	2	1	3	3	2	1	2	1	2	2	1	1	2	1	2	2	2	5	1
66	31	2	1	2	5	7	2	1	1	1	2	2	1	1	2	0	1	1	1	2	2	2	1	3	2	3	2	3	3	12	1	2	1	2	3	1	1	2	2	2	2	2	5	2
67	55	2	1	1	5	2	3	1	2	1	1	3	1	1	2	0	1	2	1	2	1	1	1	3	2	3	2	3	3	12	1	2	1	2	7	3	1	4	4	2	1	3	5	3
68	40	2	2	2	3	6	2	1	1	1	1	3	1	1	1	3	1	1	4	2	2	2	2	5	5	3	5	jelly	5	2	1	2	1	2	6	3	1	2	2	2	2	2	3	2
69	40	2	1	1	3	4	2	1	2	1	1	2	1	1	1	0	1	2	1	1	1	1	1	3	1	3	1	6	3	1	1	2	1	2	4	2	1	2	3	2	1	2	3	3
70	35	2	1	1	3	7	2	1	1	1	2	2	1	1	1	2	1	1	1	2	2	1	1	2	2	3	2	5	3	1	1	2	1	2	3	1	1	2	3	2	1	2	3	3
71	27	1	1	1	6	1	1	1	1	1	1	3	1	1	1	1	1	1	#NULL!	2	1	1	1	12	1	3	3	6	123	2	3	2	2	2	2	123	1	1	1	1	1	1	5	1
72	31	2	1	2	5	7	2	1	2	1	2	1	1	1	2	0	1	2	1	2	2	2	1	2	1	2	1	3	3	2	1	2	1	2	2	1	0	2	1	2	2	2	5	1
73	31	2	1	2	5	7	2	1	1	1	2	2	1	1	2	0	1	1	1	2	2	2	1	3	2	3	2	3	3	12	1	2	1	2	3	1	0	2	2	2	2	2	5	2
74	55	2	1	1	5	2	3	1	2	1	1	3	1	1	2	0	1	2	1	2	1	1	1	3	2	3	2	3	3	12	1	2	1	2	7	3	0	4	4	2	1	3	5	3
75	40	2	2	2	3	6	2	1	1	1	1	3	1	1	1	2	1	1	15	2	2	2	2	5	5	3	5	jelly	5	2	1	2	1	2	6	3	0	2	2	2	2	2	3	2
76	40	2	1	1	3	4	2	1	2	1	1	2	1	1	1	0	1	2	1	1	1	1	1	3	1	3	1	6	3	1	1	2	1	2	4	2	1	2	3	2	1	2	3	3
77	35	2	1	1	3	7	2	1	1	1	2	2	1	1	1	2	1	1	1	2	2	1	1	2	2	3	2	5	3	1	1	2	1	2	3	1	1	2	3	2	1	2	3	3
78	39	2	1	1	3	7	2	1	1	1	1	3	1	1	1	1	1	1	#NULL!	2	1	1	1	12	1	3	3	6	123	2	3	2	2	2	2	123	1	2	1	2	1	2	3	1
79	32	2	1	2	5	7	2	1	2	1	2	1	1	1	2	0	1	2	1	2	2	2	1	2	1	2	1	3	3	2	1	2	1	2	2	1	1	2	1	2	2	2	5	1
80	32	2	1	2	5	7	2	1	1	1	2	2	1	1	2	0	1	1	1	2	2	2	1	3	2	3	2	3	3	12	1	2	1	2	3	1	1	2	2	2	2	2	5	2
81	56	2	1	1	5	2	3	1	2	1	1	3	1	1	2	0	1	2	1	2	1	1	1	3	2	3	2	3	3	12	1	2	1	2	7	3	1	4	4	2	1	3	5	3
82	41	2	2	2	3	6	3	1	1	1	1	3	1	1	1	3	1	1	14	2	2	2	2	5	5	3	5	smoked fish	5	2	1	2	1	2	6	3	1	3	2	2	2	3	3	2
83	41	2	1	1	3	4	3	1	2	1	1	2	1	1	1	0	1	2	1	1	1	1	1	3	1	3	1	6	3	1	1	2	1	2	45	2	1	3	3	2	1	3	3	3
84	36	2	1	1	3	7	2	1	1	1	2	2	1	1	1	2	1	1	1	2	2	1	1	2	2	3	2	5	3	1	1	2	1	2	3	1	1	2	3	2	1	2	3	3
85	28	1	1	1	6	1	1	1	1	1	1	3	1	1	1	1	1	1	#NULL!	2	1	1	1	12	1	3	3	6	123	2	3	2	2	2	2	123	0	1	1	1	1	1	5	1
86	32	2	1	2	5	7	2	1	2	1	2	1	1	1	2	0	1	2	1	2	2	2	1	2	1	2	1	3	3	2	1	2	1	2	2	1	1	2	1	2	2	2	5	1
87	33	2	1	2	5	7	2	1	1	1	2	2	1	1	2	0	1	1	1	2	2	2	1	3	2	3	2	3	3	12	1	2	1	2	3	1	1	2	2	2	2	2	5	2
88	58	1	2	1	3	2	3	1	1	1	1	3	1	1	1	1	1	1	3	1	1	1	1	3	1	3	2	6	3	3	1	1	1	2	3	3	1	4	5	1	1	3	3	3
89	56	2	1	1	5	2	3	1	2	1	1	3	1	1	2	0	1	2	1	2	1	1	1	3	2	3	2	3	3	12	1	2	1	2	7	3	0	4	4	2	1	3	5	3
90	42	2	2	2	3	6	3	1	1	1	1	3	1	1	1	2	1	1	11	2	2	2	2	5	5	3	5	cat fish	5	2	1	2	1	2	6	3	1	3	2	2	2	3	3	2
91	41	2	1	1	3	4	3	1	2	1	1	2	1	1	1	0	1	2	1	1	1	1	1	3	1	3	1	6	3	1	1	2	1	2	45	2	1	3	3	2	1	3	3	3
92	36	2	1	1	6	7	2	1	1	1	2	2	1	1	1	2	1	1	1	2	2	1	1	2	2	3	2	5	3	1	1	2	1	2	3	1	1	2	3	2	1	2	5	3
93	40	2	2	1	3	7	2	1	1	1	1	3	1	1	1	1	1	1	#NULL!	2	1	1	1	12	1	3	3	6	123	2	3	2	2	2	2	123	1	2	1	2	1	2	3	1
94	32	2	2	2	5	7	2	1	2	1	2	1	1	1	2	0	1	2	1	2	2	2	1	2	1	2	1	3	3	2	1	2	1	2	2	1	1	2	1	2	2	2	5	1
95	32	2	2	2	5	7	2	1	1	1	2	2	1	1	2	0	1	1	1	2	2	2	1	3	2	3	2	3	3	12	1	2	1	2	3	1	0	2	2	2	2	2	5	2
96	51	1	2	1	3	2	3	1	1	1	1	3	1	1	1	10mins	1	1	3	1	1	1	1	3	1	3	2	6	3	3	1	1	1	2	3	3	0	4	5	1	1	3	3	3
97	56	2	1	1	5	2	3	1	2	1	1	3	1	1	2	0	1	2	1	2	1	1	1	3	2	3	2	3	3	12	1	2	1	2	7	3	1	4	5	2	1	3	5	3
98	43	2	2	2	3	6	3	1	1	1	1	3	1	1	1	3	1	1	12	2	2	2	2	5	5	3	5	electric fish	5	2	1	2	1	2	6	3	1	3	2	2	2	3	3	2
99	41	2	1	1	3	4	3	1	2	1	1	2	1	1	1	0	1	2	1	1	1	1	1	3	1	3	1	6	3	1	1	2	1	2	5	2	1	3	3	2	1	3	3	3
100	36	2	2	1	3	7	2	1	1	1	2	2	1	1	1	2	1	1	1	2	2	1	1	2	2	3	2	5	3	1	1	2	1	2	3	1	1	2	3	2	1	2	3	3
101	28	1	2	1	6	1	1	1	1	1	1	3	1	1	1	1	1	1	#NULL!	2	1	1	1	12	1	3	3	6	123	2	3	2	2	2	2	123	1	1	1	1	1	1	5	1
102	32	2	2	2	5	7	2	1	2	1	2	1	1	1	2	0	1	2	1	2	2	2	1	2	1	2	1	3	3	2	1	2	1	2	2	1	1	2	1	2	2	2	5	1
103	32	2	2	2	5	7	2	1	1	1	2	2	1	1	2	0	1	1	1	2	2	2	1	3	2	3	2	3	3	12	1	2	1	2	3	1	1	2	2	2	2	2	5	2
104	56	2	1	1	5	2	3	1	2	1	1	3	1	1	2	0	1	2	1	2	1	1	1	3	2	3	2	3	3	12	1	2	1	2	7	3	1	4	5	2	1	3	5	3
105	43	2	2	2	3	6	3	1	1	1	1	3	1	1	1	2	1	1	14	2	2	2	2	5	5	3	5	shark	5	2	1	2	1	2	6	3	1	3	2	2	2	3	3	2
106	40	2	1	1	3	4	3	1	2	1	1	2	1	1	1	0	1	2	1	1	1	1	1	3	1	3	1	6	3	1	1	2	1	2	4	2	0	3	3	2	1	3	3	3
107	36	2	2	1	3	7	2	1	1	1	2	2	1	1	1	2	1	1	1	2	2	1	1	2	2	3	2	5	3	1	1	2	1	2	3	1	1	2	3	2	1	2	3	3
108	40	2	2	1	3	7	2	1	1	1	1	3	1	1	1	1	1	1	#NULL!	2	1	1	1	12	1	3	3	6	123	2	3	2	2	2	2	123	1	2	1	2	1	2	3	1
109	32	2	2	2	5	7	2	1	2	1	2	1	1	1	2	0	1	2	1	2	2	2	1	2	1	2	1	3	3	2	1	2	1	2	2	1	1	2	1	2	2	2	5	1
110	32	2	2	2	5	7	2	1	1	1	2	2	1	1	2	0	1	1	1	2	2	2	1	3	2	3	2	3	3	12	1	2	1	2	3	1	0	2	2	2	2	2	5	2
111	56	2	2	1	5	2	3	1	2	1	1	3	1	1	2	0	1	2	1	2	1	1	1	3	2	3	2	3	3	12	1	2	1	2	7	3	1	4	5	2	1	3	5	3
112	41	2	2	2	3	6	3	1	1	1	1	3	1	1	1	3	1	1	10	2	2	2	2	5	5	3	5	crab	5	2	1	2	1	2	6	3	1	3	2	2	2	3	3	2
113	38	2	1	1	3	4	2	1	2	1	1	2	1	1	1	0	1	2	1	1	1	1	1	3	1	3	1	6	3	1	1	2	1	2	5	2	1	2	3	2	1	2	3	3
114	33	2	1	1	3	7	2	1	1	1	2	2	1	1	1	2	1	1	1	2	2	1	1	2	2	3	2	5	3	1	1	2	1	2	3	1	1	2	3	2	1	2	3	3
115	25	1	2	1	6	1	1	1	1	1	1	3	1	1	1	1	1	1	#NULL!	2	1	1	1	12	1	3	3	6	123	2	3	2	2	2	2	123	1	1	1	1	1	1	5	1
116	29	2	1	2	5	5	1	1	2	1	2	1	1	1	2	0	1	2	1	2	2	2	1	2	1	2	1	3	3	2	1	2	1	2	2	1	0	1	1	2	2	1	5	1
117	25	1	2	1	1	1	1	1	1	1	1	3	1	1	1	1	1	1	#NULL!	2	1	1	1	12	1	3	3	6	123	2	3	2	2	2	2	123	1	1	1	1	1	1	1	1
118	29	2	1	2	5	5	1	1	1	1	2	2	1	1	2	0	1	1	1	2	2	2	1	3	2	3	2	3	3	12	1	2	1	2	3	1	1	1	2	2	2	1	5	2
119	53	2	2	1	5	2	3	1	2	1	1	3	1	1	2	0	1	2	1	2	1	1	1	3	2	3	2	3	3	12	1	2	1	2	7	3	1	4	5	2	1	3	5	3
120	38	2	2	2	3	6	2	1	1	1	1	3	1	1	1	2	1	1	15	2	2	2	2	5	5	3	5	jelly	5	2	1	2	1	2	6	3	1	2	2	2	2	2	3	2
121	38	2	1	1	3	4	2	1	2	1	1	2	1	1	1	0	1	2	1	1	1	1	1	3	1	3	1	6	3	1	1	2	1	2	5	2	1	2	3	2	1	2	3	3
122	33	2	1	1	3	7	2	1	1	1	2	2	1	1	1	2	1	1	1	2	2	1	1	2	2	3	2	5	3	1	1	2	1	2	3	1	1	2	3	2	1	2	3	3
123	37	2	1	1	3	7	2	1	1	1	1	3	1	1	1	1	1	1	#NULL!	2	1	1	1	1	1	3	3	6	123	2	3	2	2	2	2	123	1	2	1	2	1	2	3	1
124	29	2	1	2	5	5	1	1	2	1	2	1	1	1	2	0	1	2	1	2	2	2	1	2	1	2	1	3	3	2	1	2	1	2	2	1	1	1	1	2	2	1	5	1
125	27	2	1	2	5	5	1	1	1	1	2	2	1	1	2	0	1	1	1	2	2	2	1	3	2	3	2	3	3	12	1	2	1	2	3	1	1	1	2	2	2	1	5	2
126	48	1	2	1	3	2	3	1	1	1	1	3	1	1	1	1	1	1	3	1	1	1	1	3	1	3	2	6	3	3	1	1	1	2	3	3	1	3	5	1	1	3	3	3
127	53	2	2	1	5	2	3	1	2	1	1	3	1	1	2	0	1	2	1	2	1	1	1	3	2	3	2	3	3	12	1	2	1	2	7	3	0	4	5	2	1	3	5	3
128	38	2	2	2	3	6	2	1	1	1	1	3	1	1	1	3	1	1	15	2	2	2	2	5	5	3	5	others	5	2	1	2	1	2	6	3	1	2	2	2	2	2	3	2
129	38	2	1	1	3	4	2	1	2	1	1	2	1	1	1	0	1	2	1	1	1	1	1	3	1	3	1	6	3	1	1	2	1	2	5	2	1	2	3	2	1	2	3	3
130	33	2	1	1	3	7	2	1	1	1	2	2	1	1	1	2	1	1	1	2	2	1	1	2	2	3	2	5	3	1	1	2	1	2	3	1	1	2	3	2	1	2	3	3
131	25	1	1	1	1	1	1	1	1	1	1	3	1	1	1	1	1	1	#NULL!	2	1	1	1	2	1	3	3	6	123	2	3	2	2	2	2	123	0	1	1	1	1	1	1	1
132	25	1	1	1	1	1	1	1	1	1	1	3	1	1	1	1	1	1	#NULL!	2	1	1	1	2	1	3	3	6	123	2	3	2	2	2	2	123	1	1	1	1	1	1	1	1
133	25	1	1	1	1	1	1	1	1	1	1	3	1	1	1	1	1	1	#NULL!	2	1	1	1	2	1	3	3	6	123	2	3	2	2	2	2	123	1	1	1	1	1	1	1	1
134	29	2	1	2	5	5	1	1	2	1	2	1	1	1	2	0	1	2	1	2	2	2	1	2	1	2	1	3	3	2	1	2	1	2	2	1	1	1	1	2	2	1	5	1
135	29	2	1	2	5	5	1	1	1	1	2	2	1	1	2	0	1	1	1	2	2	2	1	3	2	3	2	3	3	12	1	2	1	2	3	1	1	1	2	2	2	1	5	2
136	55	1	2	1	3	2	3	1	1	1	1	3	1	1	1	1	1	1	3	1	1	1	1	3	1	3	2	6	3	3	1	1	1	2	3	3	1	4	5	1	1	3	3	3
137	53	2	2	1	5	2	3	1	2	1	1	3	1	1	2	0	1	2	1	2	1	1	1	3	2	3	2	3	3	12	1	2	1	2	7	3	1	4	5	2	1	3	5	3
138	38	2	1	1	3	4	2	1	2	1	1	2	1	1	1	0	1	2	1	1	1	1	1	3	1	3	1	6	3	1	1	2	1	2	5	2	1	2	3	2	1	2	3	3
139	38	2	2	2	3	6	2	1	1	1	1	3	1	1	1	2	1	1	15	2	2	2	2	5	5	3	5	snake fish	5	2	1	2	1	2	6	3	0	2	2	2	2	2	3	2
140	33	2	1	1	3	7	2	1	1	1	2	2	1	1	1	2	1	1	1	2	2	1	1	2	2	3	2	5	3	1	1	2	1	2	3	1	1	2	3	2	1	2	3	3
141	33	2	1	1	3	5	2	1	1	1	2	2	1	1	1	2	1	1	1	2	2	1	1	2	2	3	2	5	3	1	1	2	1	2	3	1	1	2	3	2	1	2	3	3
142	37	2	1	1	3	7	2	1	1	1	1	3	1	1	1	1	1	1	#NULL!	2	1	1	1	2	1	3	3	6	123	2	3	2	2	2	2	123	1	2	1	2	1	2	3	1
143	37	2	1	1	3	5	2	1	1	1	1	3	1	1	1	1	1	1	#NULL!	2	1	1	1	2	1	3	3	6	123	2	3	2	2	2	2	123	1	2	1	2	1	2	3	1
144	29	2	1	2	5	5	1	1	2	1	2	1	1	1	2	0	1	2	1	2	2	2	1	2	1	2	1	3	3	2	1	2	1	2	2	1	1	1	1	2	2	1	5	1
145	29	2	1	2	5	5	1	1	1	1	2	2	1	1	2	0	1	1	1	2	2	2	1	3	2	3	2	3	3	12	1	2	1	2	3	1	1	1	2	2	2	1	5	2
146	53	2	2	1	5	2	3	1	2	1	1	3	1	1	2	0	1	2	1	2	1	1	1	3	2	3	2	3	3	12	1	2	1	2	7	3	1	4	5	2	1	3	5	3
147	38	2	2	2	3	6	2	1	1	1	1	3	1	1	1	3	1	1	15	2	2	2	2	5	5	3	5	many	5	2	1	2	1	2	6	3	1	2	2	2	2	2	3	2
148	33	2	1	2	3	7	2	1	1	1	2	2	1	1	1	2	1	1	1	2	2	1	1	2	2	3	2	5	3	1	1	2	1	2	3	1	1	2	2	2	2	2	3	2
149	25	1	1	2	4	1	1	1	1	1	1	3	1	1	1	1	1	1	#NULL!	2	1	1	1	2	1	3	3	6	123	2	3	2	2	2	2	123	0	1	1	1	2	1	4	1
150	21	1	1	2	4	1	1	1	1	1	1	3	1	1	1	1	1	1	#NULL!	2	1	1	1	2	1	3	3	6	123	2	3	2	2	2	2	123	1	1	1	1	2	1	4	1
151	24	1	1	2	4	1	1	1	1	1	1	3	1	1	1	1	1	1	#NULL!	2	1	1	1	2	1	3	3	6	123	2	3	2	2	2	2	123	1	1	1	1	2	1	4	1
152	23	1	1	2	1	1	1	1	1	1	1	3	1	1	1	1	1	1	#NULL!	2	1	1	1	2	1	3	3	6	123	2	3	2	2	2	2	123	1	1	1	1	2	1	1	1
153	22	1	1	2	1	1	1	1	1	1	1	3	1	1	1	1	1	1	#NULL!	2	1	1	1	2	1	3	3	6	123	2	3	2	2	2	2	123	0	1	1	1	2	1	1	1
154	21	1	1	2	1	1	1	1	1	1	1	3	1	1	1	1	1	1	#NULL!	2	1	1	1	2	1	3	3	6	123	2	3	2	2	2	2	123	1	1	1	1	2	1	1	1
155	25	1	1	2	1	1	1	1	1	1	1	3	1	1	1	1	1	1	#NULL!	2	1	1	1	2	1	3	3	6	123	2	3	2	2	2	2	123	1	1	1	1	2	1	1	1
156	26	1	1	2	1	1	1	1	1	1	1	3	1	1	1	1	1	1	#NULL!	2	1	1	1	2	1	3	3	6	123	2	3	2	2	2	2	123	1	1	1	1	2	1	1	1
157	21	1	1	2	1	1	1	1	1	1	1	3	1	1	1	1	1	1	#NULL!	2	1	1	1	2	1	3	3	6	123	2	3	2	2	2	2	123	1	1	1	1	2	1	1	1
158	27	1	1	2	1	1	1	1	1	1	1	3	1	1	1	1	1	1	#NULL!	2	1	1	1	2	1	3	3	6	123	2	3	2	2	2	2	123	1	1	1	1	2	1	1	1
159	22	1	1	2	1	1	1	1	1	1	1	3	1	1	1	1	1	1	#NULL!	2	1	1	1	2	1	3	3	6	123	2	3	2	2	2	2	123	1	1	1	1	2	1	1	1
160	24	1	1	2	1	1	1	1	1	1	1	3	1	1	1	1	1	1	#NULL!	2	1	1	1	2	1	3	3	6	123	2	3	2	2	2	2	123	0	1	1	1	2	1	1	1
161	22	1	1	2	1	1	1	1	1	1	1	3	1	1	1	1	1	1	#NULL!	2	1	1	1	2	1	3	3	6	123	2	3	2	2	2	2	123	0	1	1	1	2	1	1	1
162	32	1	1	2	1	1	1	1	1	1	1	3	1	1	1	1	1	1	#NULL!	2	1	1	1	2	1	3	3	6	123	2	3	2	2	2	2	123	1	1	1	1	2	1	1	1
163	31	1	1	2	1	1	1	1	1	1	1	3	1	1	1	1	1	1	#NULL!	2	1	1	1	2	1	3	3	6	123	2	3	2	2	2	2	123	1	1	1	1	2	1	1	1
164	33	1	1	2	1	1	1	1	1	1	1	3	1	1	1	1	1	1	#NULL!	2	1	1	1	2	1	3	3	6	123	2	3	2	2	2	2	123	1	1	1	1	2	1	1	1
165	31	1	1	2	1	1	1	1	1	1	1	3	1	1	1	1	1	1	#NULL!	2	1	1	1	2	1	3	3	6	123	2	3	2	2	2	2	123	1	1	1	1	2	1	1	1
166	25	1	1	2	1	1	1	1	1	1	1	3	1	1	1	1	1	1	#NULL!	2	1	1	1	2	1	3	3	6	123	2	3	2	2	2	2	123	1	1	1	1	2	1	1	1
167	25	1	1	2	1	1	1	1	1	1	1	3	1	1	1	1	1	1	#NULL!	2	1	1	1	2	1	3	3	6	123	2	3	2	2	2	2	123	1	1	1	1	2	1	1	1
168	56	1	2	1	3	2	3	1	1	1	1	3	1	1	1	22mins	1	1	3	1	1	1	1	3	1	3	2	6	3	3	1	1	1	2	3	3	1	4	5	1	1	3	3	3
169	29	2	1	2	5	5	1	1	2	1	2	1	1	1	2	0	1	2	1	2	2	2	1	2	1	2	1	3	3	2	1	2	1	2	2	1	1	1	1	2	2	1	5	1
170	39	2	2	2	3	6	2	1	1	1	1	3	1	1	1	2	1	1	15	2	2	2	2	5	5	3	5	others	5	2	1	2	1	2	6	3	0	2	2	2	2	2	3	2
171	29	2	1	1	5	5	1	1	1	1	2	2	1	1	2	0	1	1	1	2	2	2	1	3	2	3	2	3	3	12	1	2	1	2	3	1	1	1	2	2	1	1	5	2
172	55	1	2	2	3	2	3	1	1	1	1	3	1	1	1	1	1	1	3	1	1	1	1	3	1	3	2	6	3	3	1	1	1	2	3	3	1	4	5	1	2	3	3	3
173	22	1	1	2	3	4	1	2	1	2	2	1	2	2	1	2	2	2	3	2	2	2	2	3	2	2	2	3	3	2	2	1	2	1	7	1	1	1	2	1	3	1	3	2
174	52	2	1	1	3	5	3	2	2	1	1	2	1	1	1	0	1	1	1	2	1	1	1	1	1	3	2	5	2	1234	1	2	1	3	23	123	0	2	1	3	3	3	5	3
175	24	2	1	1	1	3	1	2	2	2	1	1	2	1	2	1	2	2	1	1	2	2	1	1	2	2	3	4	1	2	1	2	2	2	4	1	1	2	1	1	1	1	3	1
176	52	2	1	1	3	5	3	2	2	1	1	2	1	1	1	0	1	1	1	2	1	1	1	1	1	3	2	5	2	14	1	2	1	3	23	12	1	2	1	3	3	3	5	3
177	21	1	1	2	1	3	1	2	1	2	2	1	2	2	1	2	2	2	3	2	2	2	2	3	2	2	2	3	3	2	2	1	2	1	7	1	1	1	2	1	1	1	3	2
178	24	2	1	1	1	3	1	2	2	2	1	1	2	1	2	1	2	2	1	1	2	2	1	1	2	2	3	4	1	2	1	2	2	2	4	1	1	1	1	2	1	1	1	1
179	52	2	1	1	3	5	3	2	2	1	1	2	1	1	1	0	1	1	1	2	1	1	1	1	1	3	2	5	2	1234	1	2	1	3	23	123	0	4	4	2	1	3	3	3
180	22	1	1	2	1	3	1	2	1	2	2	1	2	2	1	2	2	2	3	2	2	2	2	3	2	2	2	3	3	2	2	1	2	1	7	1	1	1	1	1	2	1	1	1
181	24	2	1	1	1	3	1	2	2	2	1	1	2	1	2	1	2	2	1	1	2	2	1	1	2	2	3	4	1	2	1	2	2	2	4	1	1	1	1	2	1	1	1	1
182	22	1	2	2	1	3	1	2	1	2	2	1	2	2	1	2	2	2	3	2	2	2	2	3	2	2	2	3	3	2	2	1	2	1	7	1	1	1	1	1	2	1	1	1
183	52	2	1	1	3	5	3	2	2	1	1	2	1	1	1	0	1	1	1	2	1	1	1	1	1	3	2	5	2	1234	1	2	1	3	23	123	1	4	4	2	1	3	3	3
184	52	2	1	1	3	5	3	2	2	1	1	2	1	1	1	0	1	1	1	2	1	1	1	1	1	3	2	5	2	1234	1	2	1	3	23	123	1	4	4	2	1	3	3	3
185	52	2	1	1	3	5	3	2	2	1	1	2	1	1	1	0	1	1	1	2	1	1	1	1	1	3	2	5	2	1234	1	2	1	3	23	123	1	4	4	2	1	3	3	3
186	52	2	1	1	3	5	3	2	2	1	1	2	1	1	1	0	1	1	1	2	1	1	1	1	1	3	2	5	2	1234	1	2	1	3	23	123	1	4	4	2	1	3	3	3
187	52	2	1	1	3	5	3	2	2	1	1	2	1	1	1	0	1	1	1	2	1	1	1	1	1	3	2	5	2	1234	1	2	1	3	23	123	1	4	4	2	1	3	3	3
188	52	2	1	1	3	5	3	2	2	1	1	2	1	1	1	0	1	1	1	2	1	1	1	1	1	3	2	5	2	1234	1	2	1	3	23	123	1	4	4	2	1	3	3	3
189	53	2	1	1	3	5	3	2	2	1	1	2	1	1	1	0	1	1	1	2	1	1	1	1	1	3	2	5	2	1234	1	2	1	3	23	123	0	4	4	2	1	3	3	3
190	53	2	1	1	3	5	3	2	2	1	1	2	1	1	1	0	1	1	1	2	1	1	1	1	1	3	2	5	2	1234	1	2	1	3	23	123	1	4	5	2	1	3	3	3
191	53	2	2	1	3	5	3	2	2	1	1	2	1	1	1	0	1	1	1	2	1	1	1	1	1	3	2	5	2	1234	1	2	1	3	23	123	1	4	5	2	1	3	3	3
192	53	2	2	1	3	5	3	2	2	1	1	2	1	1	1	0	1	1	1	2	1	1	1	1	1	3	2	5	2	1234	1	2	1	3	23	123	1	4	5	2	1	3	3	3
193	53	2	2	1	3	5	3	2	2	1	1	2	1	1	1	0	1	1	1	2	1	1	1	1	1	3	2	5	2	1234	1	2	1	3	23	123	0	4	5	2	1	3	3	3
194	50	2	1	1	3	5	3	2	2	1	1	2	1	1	1	0	1	1	1	2	1	1	1	1	1	3	2	5	2	1234	1	2	1	3	23	123	1	3	5	2	1	3	3	3
195	50	2	1	1	3	5	3	2	2	1	1	2	1	1	1	0	1	1	1	2	1	1	1	1	1	3	2	5	2	1234	1	2	1	3	23	123	1	3	5	2	1	3	3	3
196	50	2	1	1	3	5	3	2	2	1	1	2	1	1	1	0	1	1	1	2	1	1	1	1	1	3	2	5	2	1234	1	2	1	3	23	123	1	3	5	2	1	3	3	3
197	50	2	1	1	3	5	3	2	2	1	1	2	1	1	1	0	1	1	1	2	1	1	1	1	1	3	2	5	2	1234	1	2	1	3	23	123	0	3	5	2	1	3	3	3
198	37	2	1	1	3	2	3	4	1	1	1	3	1	1	1	1	1	1	2	1	1	1	1	1	2	3	1	5	2	2	1	2	3	3	3	23	0	2	1	2	3	3	1	1
199	31	2	1	1	3	2	3	4	1	1	1	3	1	1	1	1	1	1	2	1	1	1	1	1	2	3	1	5	2	2	1	2	3	3	3	23	0	2	1	2	3	3	1	1
200	37	2	1	1	3	2	2	4	1	1	1	3	1	1	1	1	1	1	2	1	1	1	1	1	2	3	1	5	2	2	1	2	3	3	3	23	1	2	4	2	1	2	3	3
201	37	2	1	1	3	2	2	4	1	1	1	3	1	1	1	1	1	1	2	1	1	1	1	1	2	3	1	5	2	2	1	2	3	3	3	23	1	2	4	2	1	2	3	3
202	37	2	1	1	3	2	2	4	1	1	1	3	1	1	1	1	1	1	2	1	1	1	1	1	2	3	1	5	2	2	1	2	3	3	3	23	1	2	5	2	1	2	3	3
203	37	2	1	1	3	2	2	4	1	1	1	3	1	1	1	1	1	1	2	1	1	1	1	1	2	3	1	5	2	2	1	2	3	3	3	23	1	2	5	2	1	2	3	3
204	37	2	2	1	3	2	2	4	1	1	1	3	1	1	1	1	1	1	2	1	1	1	1	1	2	3	1	5	2	2	1	2	3	3	3	23	1	2	5	2	1	2	3	3
205	37	2	2	1	3	2	2	4	1	1	1	3	1	1	1	1	1	1	2	1	1	1	1	1	2	3	1	5	2	2	1	2	3	3	3	23	1	2	5	2	1	2	3	3
206	37	2	2	1	3	2	2	4	1	1	1	3	1	1	1	1	1	1	2	1	1	1	1	1	2	3	1	5	2	2	1	2	3	3	3	23	1	2	5	2	1	2	3	3
207	37	2	2	1	3	2	2	4	1	1	1	3	1	1	1	1	1	1	2	1	1	1	1	1	2	3	1	5	2	2	1	2	3	3	3	23	0	2	5	2	1	2	3	3
208	38	2	2	1	3	2	2	4	1	1	1	3	1	1	1	1	1	1	2	1	1	1	1	1	2	3	1	5	2	2	1	2	3	3	3	23	1	2	5	2	1	2	3	3
209	38	2	2	1	3	2	2	4	1	1	1	3	1	1	1	1	1	1	2	1	1	1	1	1	2	3	1	5	2	2	1	2	3	3	3	23	1	2	5	2	1	2	3	3
210	38	2	2	1	3	2	2	4	1	1	1	3	1	1	1	1	1	1	2	1	1	1	1	1	2	3	1	5	2	2	1	2	3	3	3	23	1	2	5	2	1	2	3	3
211	38	2	2	1	3	2	2	4	1	1	1	3	1	1	1	1	1	1	2	1	1	1	1	1	2	3	1	5	2	2	1	2	3	3	3	23	0	2	5	2	1	2	3	3
212	35	2	2	1	3	2	2	4	1	1	1	3	1	1	1	1	1	1	2	1	1	1	1	1	2	3	1	5	2	2	1	2	3	3	3	23	1	2	5	2	1	2	3	3
213	35	2	2	1	3	2	2	4	1	1	1	3	1	1	1	1	1	1	2	1	1	1	1	1	2	3	1	5	2	2	1	2	3	3	3	23	1	2	5	2	1	2	3	3
214	35	2	2	1	3	2	2	4	1	1	1	3	1	1	1	1	1	1	2	1	1	1	1	1	2	3	1	5	2	2	1	2	3	3	3	23	1	2	5	2	1	2	3	3
215	35	2	2	1	3	2	2	4	1	1	1	3	1	1	1	1	1	1	2	1	1	1	1	1	2	3	1	5	2	2	1	2	3	3	3	23	1	2	5	2	1	2	3	3
216	35	2	2	2	3	2	2	4	1	1	1	3	1	1	1	1	1	1	2	1	1	1	1	1	2	3	1	5	2	2	1	2	3	3	3	23	1	2	5	2	2	2	3	3
217	57	4	2	4	5	2	3	5	1	2	2	2	1	1	1	0	1	1	2	1	2	2	1	13	3	3	2	3	3	2	1	1	1	2	3	3	1	1	2	3	5	3	1	1
218	39	2	2	1	2	4	1	5	2	2	2	1	2	2	2	3	2	2	2	2	2	2	1	1	3	4	3	5	3	1	2	2	2	2	5	1	0	2	1	2	2	1	3	2
219	55	4	2	4	5	2	3	5	1	2	2	2	1	1	1	no	1	1	2	1	2	2	1	13	3	3	2	3	3	2	1	1	1	2	3	3	1	1	2	3	5	3	1	1
220	35	2	2	1	2	4	2	5	2	2	2	1	2	2	2	3	2	2	2	2	2	2	1	1	3	4	3	5	3	1	2	2	2	2	5	1	1	2	1	2	1	2	2	1
221	57	4	2	4	5	2	3	5	1	2	2	2	1	1	1	0	1	1	2	1	2	2	1	13	3	3	2	3	3	2	1	1	1	2	3	3	1	4	5	1	2	3	5	3
222	35	2	2	1	2	4	2	5	2	2	2	1	2	2	2	3	2	2	2	2	2	2	1	1	3	4	3	5	3	1	2	2	2	2	5	1	1	2	1	2	1	2	2	1
223	57	4	2	4	5	2	3	5	1	2	2	2	1	1	1	0	1	1	2	1	2	2	1	13	3	3	2	3	3	2	1	1	1	2	3	3	1	4	5	1	2	3	5	3
224	35	2	2	1	2	4	2	5	2	2	2	1	2	2	2	3	2	2	2	2	2	2	1	1	3	4	3	5	3	1	2	2	2	2	5	1	1	2	1	2	1	2	2	1
225	35	2	2	1	2	4	2	5	2	2	2	1	2	2	2	3	2	2	2	2	2	2	1	1	3	4	3	5	3	1	2	2	2	2	5	1	1	2	1	2	1	2	2	1
226	57	4	2	4	5	2	3	5	1	2	2	2	1	1	1	0	1	1	2	1	2	2	1	13	3	3	2	3	3	2	1	1	1	2	3	3	1	4	5	1	2	3	5	3
227	35	2	2	1	2	4	2	5	2	2	2	1	2	2	2	3	2	2	2	2	2	2	1	1	3	4	3	5	3	1	2	2	2	2	5	1	1	2	1	2	1	2	2	1
228	35	2	2	1	2	4	2	5	2	2	2	1	2	2	2	3	2	2	2	2	2	2	1	1	3	4	3	5	3	1	2	2	2	2	5	1	0	2	1	2	1	2	2	1
229	57	1	2	4	5	2	3	5	1	2	2	2	1	1	1	0	1	1	2	1	2	2	1	13	3	3	2	3	3	2	1	1	1	2	3	3	1	4	5	1	2	3	5	3
230	35	2	2	1	2	4	2	5	2	2	2	1	2	2	2	3	2	2	2	2	2	2	1	1	3	4	3	5	3	1	2	2	2	2	5	1	1	2	1	2	1	2	2	1
231	35	2	2	1	2	4	2	5	2	2	2	1	2	2	2	3	2	2	2	2	2	2	1	1	3	4	3	5	3	1	2	2	2	2	5	1	1	2	1	2	1	2	2	1
232	57	1	2	4	5	2	3	5	1	2	2	2	1	1	1	0	1	1	2	1	2	2	1	13	3	3	2	3	3	2	1	1	1	2	3	3	0	4	5	1	2	3	5	3
233	35	2	2	1	2	4	2	5	2	2	2	1	2	2	2	3	2	2	2	2	2	2	1	1	3	4	3	5	3	1	2	2	2	2	5	1	1	2	1	2	1	2	2	1
234	35	2	2	1	2	4	2	5	2	2	2	1	2	2	2	3	2	2	2	2	2	2	1	1	3	4	3	5	3	1	2	2	2	2	5	1	1	2	1	2	1	2	2	1
235	57	1	2	4	5	2	3	5	1	2	2	2	1	1	1	0	1	1	2	1	2	2	1	13	3	3	2	3	3	2	1	1	1	2	3	3	1	4	5	1	2	3	5	3
236	35	2	2	1	2	4	2	5	2	2	2	1	2	2	2	3	2	2	2	2	2	2	1	1	3	4	3	5	3	1	2	2	2	2	5	1	1	2	1	2	1	2	2	1
237	35	2	2	1	2	4	2	5	2	2	2	1	2	2	2	3	2	2	2	2	2	2	1	1	3	4	3	5	3	1	2	2	2	2	5	1	0	2	1	2	1	2	2	1
238	57	1	2	4	5	2	3	5	1	2	2	2	1	1	1	0	1	1	2	1	2	2	1	13	3	3	2	3	3	2	1	1	1	2	3	3	0	4	5	1	2	3	5	3
239	35	2	2	1	2	4	2	5	2	2	2	1	2	2	2	3	2	2	2	2	2	2	1	1	3	4	3	5	3	1	2	2	2	2	5	1	1	2	1	2	1	2	2	1
240	35	2	2	1	2	4	2	5	2	2	2	1	2	2	2	3	2	2	2	2	2	2	1	1	3	4	3	5	3	1	2	2	2	2	5	1	1	2	1	2	1	2	2	1
241	58	1	2	4	5	2	3	5	1	2	2	2	1	1	1	0	1	1	2	1	2	2	1	13	3	3	2	3	3	2	1	1	1	2	3	3	1	4	5	1	2	3	5	3
242	36	2	2	1	2	4	2	5	2	2	2	1	2	2	2	3	2	2	2	2	2	2	1	1	3	4	3	5	3	1	2	2	2	2	5	1	1	2	1	2	1	2	2	1
243	36	2	2	1	4	4	2	5	2	2	2	1	2	2	2	3	2	2	2	2	2	2	1	1	3	4	3	5	3	1	2	2	2	2	5	1	1	2	1	2	1	2	4	1
244	58	1	2	4	5	2	3	5	1	2	2	2	1	1	1	0	1	1	2	1	2	2	1	13	3	3	2	3	3	2	1	1	1	2	3	3	1	4	5	1	2	3	5	3
245	36	2	2	1	4	4	2	5	2	2	2	1	2	2	2	3	2	2	2	2	2	2	1	1	3	4	3	5	3	1	2	2	2	2	5	1	1	2	1	2	1	2	4	1
246	36	2	2	1	4	4	2	5	2	2	2	1	2	2	2	3	2	2	2	2	2	2	1	1	3	4	3	5	3	1	2	2	2	2	5	1	1	2	1	2	1	2	4	1
247	58	1	2	4	5	2	3	5	1	2	2	2	1	1	1	0	1	1	2	1	2	2	1	13	3	3	2	3	3	2	1	1	1	2	3	3	1	4	5	1	2	3	5	3
248	36	2	2	1	4	4	2	5	2	2	2	1	2	2	2	3	2	2	2	2	2	2	1	1	3	4	3	5	3	1	2	2	2	2	5	1	0	2	1	2	1	2	4	1
249	49	2	2	1	4	4	2	5	2	2	2	1	2	2	2	3	2	2	2	2	2	2	1	1	3	4	3	5	3	1	2	2	2	2	5	1	1	2	1	2	1	2	4	1
250	58	1	2	4	5	2	3	5	1	2	2	2	1	1	1	0	1	1	2	1	2	2	1	13	3	3	2	3	3	2	1	1	1	2	3	3	1	4	5	1	2	3	5	3
251	36	2	2	1	4	4	2	5	2	2	2	1	2	2	2	3	2	2	2	2	2	2	1	1	3	4	3	5	3	1	2	2	2	2	5	1	1	2	1	2	1	2	4	1
252	38	2	2	1	1	4	2	5	2	2	2	1	2	2	2	3	2	2	2	2	2	2	1	1	3	4	3	5	3	1	2	2	2	2	5	1	1	2	1	2	1	2	1	1
253	58	1	2	4	5	2	3	5	1	2	2	2	1	1	1	0	1	1	2	1	2	2	1	13	3	3	2	3	3	2	1	1	1	2	3	3	1	4	5	1	2	3	5	3
254	33	2	2	1	1	4	2	5	2	2	2	1	2	2	2	3	2	2	2	2	2	2	1	1	3	4	3	5	3	1	2	2	2	2	5	1	1	2	1	2	1	2	1	1
255	31	2	2	1	1	4	2	5	2	2	2	1	2	2	2	3	2	2	2	2	2	2	1	1	3	4	3	5	3	1	2	2	2	2	5	1	0	2	1	2	1	2	1	1
256	56	1	2	4	5	2	3	5	1	2	2	2	1	1	1	0	1	1	2	1	2	2	1	13	3	3	2	3	3	2	1	1	1	2	3	3	1	4	5	1	2	3	5	3
257	33	2	2	1	4	4	2	5	2	2	2	1	2	2	2	3	2	2	2	2	2	2	1	1	3	4	3	5	3	1	2	2	2	2	5	1	1	2	1	2	1	2	4	1
258	55	1	2	4	5	2	3	5	1	2	2	2	1	1	1	0	1	1	2	1	2	2	1	3	3	3	2	3	3	2	1	1	1	2	3	3	1	4	5	1	2	3	5	3
259	33	2	2	1	4	4	2	5	2	2	2	1	2	2	2	3	2	2	2	2	2	2	1	1	3	4	3	5	3	1	2	2	2	2	5	1	1	2	1	2	1	2	4	1
260	55	1	2	4	5	2	3	5	1	2	2	2	1	1	1	0	1	1	2	1	2	2	1	2	3	3	2	3	3	2	1	1	1	2	3	3	1	4	5	1	2	3	5	3
261	33	2	2	1	4	4	2	5	2	2	2	1	2	2	2	3	2	2	2	2	2	2	1	1	3	4	3	5	3	1	2	2	2	2	5	1	1	2	1	2	1	2	4	1
262	55	1	2	4	5	2	3	5	1	2	2	2	1	1	1	0	1	1	2	1	2	2	1	3	3	3	2	3	3	2	1	1	1	2	3	3	1	4	5	1	2	3	5	3
263	33	2	2	2	4	4	2	5	2	2	2	1	2	2	2	3	2	2	2	2	2	2	1	1	3	4	3	5	3	1	2	2	2	2	5	1	1	2	1	2	2	2	4	1
264	55	1	2	4	5	2	3	5	1	2	2	2	1	1	1	0	1	1	2	1	2	2	1	3	3	3	2	3	3	2	1	1	1	2	3	3	1	4	5	1	2	3	5	3
265	51	2	1	1	3	3	3	9	1	1	2	2	1	1	1	2	1	2	1	1	1	1	1	3	1	3	1	6	3	2	1	1	1	2	23456	12345	0	4	5	2	1	3	3	3
266	52	2	1	1	3	4	3	10	1	1	2	2	1	1	1	2	1	2	1	1	1	1	1	3	1	3	1	6	3	2	1	1	1	2	23456	12345	1	2	1	3	3	3	3	2
267	36	2	2	1	3	3	3	10	1	1	1	2	1	1	1	0	1	2	2	1	1	1	1	carbohydrate	1	2	1	5	2	1	1	2	2	3	3	4	1	2	1	2	3	3	3	1
268	52	2	1	1	3	3	3	10	1	1	2	2	1	1	1	2	1	2	1	1	1	1	1	3	1	3	1	6	3	2	1	1	1	2	3	125	1	2	1	3	3	3	3	1
269	40	2	1	1	3	3	2	10	1	1	1	2	1	1	1	0	1	2	2	1	1	1	1	4	1	2	1	5	2	1	1	2	2	3	3	4	0	2	3	2	1	2	3	3
270	52	2	1	1	3	3	3	10	1	1	2	2	1	1	1	2	1	2	1	1	1	1	1	3	1	3	1	6	3	2	1	1	1	2	23456	12345	1	4	4	2	1	3	3	3
271	40	2	1	1	3	3	2	10	1	1	1	2	1	1	1	0	1	2	2	1	1	1	1	1	1	2	1	5	2	1	1	2	2	3	3	4	1	2	3	2	1	2	3	3
272	52	2	1	1	3	3	3	10	1	1	2	2	1	1	1	2	1	2	1	1	1	1	1	3	1	3	1	6	3	2	1	1	1	2	23456	12345	1	4	4	2	1	3	3	3
273	40	2	1	1	3	4	2	10	1	1	1	2	1	1	1	0	1	2	2	1	1	1	1	4	1	2	1	5	2	1	1	2	2	3	3	4	1	2	3	2	1	2	3	3
274	52	2	1	1	3	4	3	10	1	1	2	2	1	1	1	2	1	2	1	1	1	1	1	3	1	3	1	6	3	2	1	1	1	2	23456	12345	1	4	4	2	1	3	3	3
275	40	2	1	1	3	4	2	10	1	1	1	2	1	1	1	0	1	2	2	1	1	1	1	3	1	2	1	5	2	1	1	2	2	3	3	4	1	2	3	2	1	2	3	3
276	52	2	1	1	3	4	3	10	1	1	2	2	1	1	1	2	1	2	1	1	1	1	1	3	1	3	1	6	3	2	1	1	1	2	23456	12345	1	4	4	2	1	3	3	3
277	40	2	1	1	3	4	2	10	1	1	1	2	1	1	1	0	1	2	2	1	1	1	1	4	1	2	1	5	2	1	1	2	2	3	3	4	1	2	3	2	1	2	3	3
278	52	2	1	1	3	4	3	10	1	1	2	2	1	1	1	2	1	2	1	1	1	1	1	3	1	3	1	6	3	2	1	1	1	2	23456	12345	1	4	4	2	1	3	3	3
279	40	2	1	1	3	4	2	10	1	1	1	2	1	1	1	0	1	2	2	1	1	1	1	2	1	2	1	5	2	1	1	2	2	3	3	4	1	2	3	2	1	2	3	3
280	52	2	1	1	3	4	3	10	1	1	2	2	1	1	1	2	1	2	1	1	1	1	1	3	1	3	1	6	3	2	1	1	1	2	23456	12345	1	4	4	2	1	3	3	3
281	40	2	1	1	3	4	2	10	1	1	1	2	1	1	1	0	1	2	2	1	1	1	1	4	1	2	1	5	2	1	1	2	2	3	3	4	1	2	3	2	1	2	3	3
282	52	2	1	1	3	4	3	10	1	1	2	2	1	1	1	2	1	2	1	1	1	1	1	3	1	3	1	6	3	2	1	1	1	2	23456	12345	0	4	4	2	1	3	3	3
283	40	2	1	1	3	4	2	10	1	1	1	2	1	1	1	0	1	2	2	1	1	1	1	1	1	2	1	5	2	1	1	2	2	3	3	4	1	2	3	2	1	2	3	3
284	53	2	1	1	3	4	3	10	1	1	2	2	1	1	1	2	1	2	1	1	1	1	1	3	1	3	1	6	3	2	1	1	1	2	23456	12345	1	4	4	2	1	3	3	3
285	41	2	1	1	3	4	3	10	1	1	1	2	1	1	1	0	1	2	2	1	1	1	1	4	1	2	1	5	2	1	1	2	2	3	3	4	1	3	3	2	1	3	3	3
286	53	2	1	1	3	4	3	10	1	1	2	2	1	1	1	2	1	2	1	1	1	1	1	3	1	3	1	6	3	2	1	1	1	2	23456	12345	0	4	4	2	1	3	3	3
287	41	2	1	1	3	4	3	10	1	1	1	2	1	1	1	0	1	2	2	1	1	1	1	2	1	2	1	5	2	1	1	2	2	3	3	4	1	3	3	2	1	3	3	3
288	53	2	2	1	3	4	3	10	1	1	2	2	1	1	1	2	1	2	1	1	1	1	1	3	1	3	1	6	3	2	1	1	1	2	23456	12345	1	4	4	2	1	3	3	3
289	42	2	2	1	3	4	3	10	1	1	1	2	1	1	1	0	1	2	2	1	1	1	1	4	1	2	1	5	2	1	1	2	2	3	3	4	1	3	3	2	1	3	3	3
290	53	2	2	1	3	4	3	10	1	1	2	2	1	1	1	2	1	2	1	1	1	1	1	3	1	3	1	6	3	2	1	1	1	2	23456	12345	0	4	4	2	1	3	3	3
291	41	2	2	1	3	4	3	10	1	1	1	2	1	1	1	0	1	2	2	1	1	1	1	2	1	2	1	5	2	1	1	2	2	3	3	4	0	3	3	2	1	3	3	3
292	53	2	2	1	3	4	3	10	1	1	2	2	1	1	1	2	1	2	1	1	1	1	1	3	1	3	1	6	3	2	1	1	1	2	23456	12345	1	4	5	2	1	3	3	3
293	38	2	2	1	3	4	2	10	1	1	1	2	1	1	1	0	1	2	2	1	1	1	1	4	1	2	1	5	2	1	1	2	2	3	3	4	1	2	3	2	1	2	3	3
294	50	2	1	1	3	4	3	10	1	1	2	2	1	1	1	2	1	2	1	1	1	1	1	3	1	3	1	6	3	2	1	1	1	2	23456	12345	1	3	5	2	1	3	3	3
295	38	2	1	1	3	4	2	10	1	1	1	2	1	1	1	0	1	2	2	1	1	1	1	3	1	2	1	5	2	1	1	2	2	3	3	4	1	2	3	2	1	2	3	3
296	50	2	1	1	3	4	3	10	1	1	2	2	1	1	1	2	1	2	1	1	1	1	1	3	1	3	1	6	3	2	1	1	1	2	23456	12345	1	3	5	2	1	3	3	3
297	38	2	1	1	3	4	2	10	1	1	1	2	1	1	1	0	1	2	2	1	1	1	1	4	1	2	1	5	2	1	1	2	2	3	3	4	1	2	3	2	1	2	3	3
298	50	2	1	1	3	4	3	10	1	1	2	2	1	1	1	2	1	2	1	1	1	1	1	3	1	3	1	6	3	2	1	1	1	2	23456	12345	1	3	5	2	1	3	3	3
299	38	2	1	1	3	4	2	10	1	1	1	2	1	1	1	0	1	2	2	1	1	1	1	1	1	2	1	5	2	1	1	2	2	3	3	4	1	2	3	2	1	2	3	3
300	38	2	1	1	3	4	2	10	1	1	1	2	1	1	1	0	1	2	2	1	1	1	1	1	1	2	1	5	2	1	1	2	2	3	3	4	0	2	3	2	1	2	3	3
301	48	2	1	1	3	4	3	10	1	1	2	2	1	1	1	2	1	2	1	1	1	1	1	3	1	3	1	6	3	2	1	1	1	2	23456	12345	1	3	4	2	1	3	3	3
302	50	2	1	1	3	4	3	10	1	1	2	2	1	1	1	2	1	2	1	1	1	1	1	3	1	3	1	6	3	2	1	1	1	2	23456	12345	1	3	5	2	1	3	3	3
303	38	2	1	2	3	4	2	10	1	1	1	2	1	1	1	0	1	2	2	1	1	1	1	4	1	2	1	5	2	1	1	2	2	3	3	4	1	2	3	2	2	2	3	3
304	50	2	1	1	3	4	3	10	1	1	2	2	1	1	1	2	1	2	1	1	1	1	1	3	1	3	1	6	3	2	1	1	1	2	23456	12345	0	3	4	2	1	3	3	3
305	44	3	1	1	2	3	2	11	1	1	1	2	1	1	2		1	1	1	1	1	2	1	3	1	3	1	6	3	12	1	2	1	1	1	12345	1	1	1	3	2	2	3	1
306	44	3	1	1	2	3	3	11	1	1	1	2	1	1	2	no	1	1	1	1	1	2	1	3	1	3	1	6	3	12	1	2	1	1	1	12345	1	3	2	1	1	3	2	2
307	44	3	1	1	2	4	3	11	1	1	1	2	1	1	2		1	1	1	1	1	2	1	3	1	3	1	6	3	12	1	2	1	1	1	12345	1	3	2	1	1	3	2	2
308	41	3	1	1	2	3	3	11	1	1	1	2	1	1	2		1	1	1	1	1	2	1	3	1	3	1	6	3	12	1	2	1	1	1	12345	0	3	2	1	1	3	2	2
309	44	3	1	1	2	4	3	11	1	1	1	2	1	1	2	cant say	1	1	1	1	1	2	1	3	1	3	1	6	3	12	1	2	1	1	1	12345	1	3	2	1	1	3	2	2
310	44	3	1	1	4	3	3	11	1	1	1	2	1	1	2	0	1	1	1	1	1	2	1	3	1	3	1	6	3	12	1	2	1	1	1	12345	1	3	2	1	1	3	4	2
311	44	3	1	1	4	4	3	11	1	1	1	2	1	1	2	0	1	1	1	1	1	2	1	3	1	3	1	6	3	12	1	2	1	1	1	12345	1	3	2	1	1	3	4	2
312	43	2	1	1	4	3	3	11	1	1	1	2	1	1	2		1	1	1	1	1	2	1	3	1	3	1	6	3	12	1	2	1	1	1	12345	1	3	3	2	1	3	4	3
313	54	2	1	1	4	4	3	11	1	1	1	2	1	1	2		1	1	1	1	1	2	1	3	1	3	1	6	3	12	1	2	1	1	1	12345	1	3	3	2	1	3	4	3
314	41	2	1	1	4	3	3	11	1	1	1	2	1	1	2		1	1	1	1	1	2	1	3	1	3	1	6	3	12	1	2	1	1	1	12345	1	3	3	2	1	3	4	3
315	44	2	1	1	4	3	3	11	1	1	1	2	1	1	2	don’t	1	1	1	1	1	2	1	3	1	3	1	6	3	12	1	2	1	1	1	12345	1	3	3	2	1	3	4	3
316	42	2	1	1	4	4	3	11	1	1	1	2	1	1	2		1	1	1	1	1	2	1	3	1	3	1	6	3	12	1	2	1	1	1	12345	0	3	3	2	1	3	4	3
317	45	2	1	1	4	3	3	11	1	1	1	2	1	1	2	2	1	1	1	1	1	2	1	3	1	3	1	6	3	12	1	2	1	1	1	12345	1	3	3	2	1	3	4	3
318	42	2	1	1	4	3	3	11	1	1	1	2	1	1	2		1	1	1	1	1	2	1	3	1	3	1	6	3	12	1	2	1	1	1	12345	1	3	3	2	1	3	4	3
319	41	2	1	1	4	4	3	11	1	1	1	2	1	1	2	1	1	1	1	1	1	2	1	3	1	3	1	6	3	12	1	2	1	1	1	12345	1	3	3	2	1	3	4	3
320	43	2	1	1	4	3	3	11	1	1	1	2	1	1	2		1	1	1	1	1	2	1	3	1	3	1	6	3	12	1	2	1	1	1	12345	0	3	3	2	1	3	4	3
321	42	2	1	1	4	3	3	11	1	1	1	2	1	1	2	no	1	1	1	1	1	2	1	3	1	3	1	6	3	12	1	2	1	1	1	12345	1	3	3	2	1	3	4	3
322	44	2	1	1	4	4	3	11	1	1	1	2	1	1	2		1	1	1	1	1	2	1	3	1	3	1	6	3	12	1	2	1	1	1	12345	1	3	3	2	1	3	4	3
323	44	2	1	1	4	3	3	11	1	1	1	2	1	1	2		1	1	1	1	1	2	1	3	1	3	1	6	3	12	1	2	1	1	1	12345	1	3	3	2	1	3	4	3
324	30	2	1	1	4	3	3	11	1	1	1	2	1	1	2		1	1	1	1	1	2	1	3	1	3	1	6	3	12	1	2	1	1	1	12345	1	3	3	2	1	3	4	3
325	45	2	1	1	2	3	3	11	1	1	1	2	1	1	2	2	1	1	1	1	1	2	1	3	1	3	1	6	3	12	1	2	1	1	1	12345	1	3	3	2	1	3	2	3
326	45	2	1	1	2	4	3	11	1	1	1	2	1	1	2		1	1	1	1	1	2	1	3	1	3	1	6	3	12	1	2	1	1	1	12345	0	3	3	2	1	3	2	3
327	45	2	1	1	2	3	3	11	1	1	1	2	1	1	2		1	1	1	1	1	2	1	3	1	3	1	6	3	12	1	2	1	1	1	12345	1	3	3	2	1	3	2	3
328	45	2	1	1	2	3	3	11	1	1	1	2	1	1	2		1	1	1	1	1	2	1	3	1	3	1	6	3	12	1	2	1	1	1	12345	1	3	3	2	1	3	2	3
329	45	2	1	1	2	3	3	11	1	1	1	2	1	1	2	1	1	1	1	1	1	2	1	3	1	3	1	6	3	12	1	2	1	1	1	12345	1	3	3	2	1	3	2	3
330	42	2	1	1	2	3	3	11	1	1	1	2	1	1	2	1	1	1	1	1	1	2	1	3	1	3	1	6	3	12	1	2	1	1	1	12345	1	3	3	2	1	3	2	3
331	42	2	1	1	2	3	3	11	1	1	1	2	1	1	2	1	1	1	1	1	1	2	1	3	1	3	1	6	3	12	1	2	1	1	1	12345	1	3	3	2	1	3	2	3
332	42	2	1	1	2	3	3	11	1	1	1	2	1	1	2		1	1	1	1	1	2	1	3	1	3	1	6	3	12	1	2	1	1	1	12345	1	3	3	2	1	3	2	3
333	43	2	1	1	2	3	3	11	1	1	1	2	1	1	2	0	1	1	1	1	1	2	1	3	1	3	1	6	3	12	1	2	1	1	1	12345	1	3	3	2	1	3	2	3
334	42	2	1	2	2	3	3	11	1	1	1	2	1	1	2	0	1	1	1	1	1	2	1	3	1	3	1	6	3	12	1	2	1	1	1	12345	1	3	3	2	2	3	2	3
335	36	1	1	2	5	7	3	12	2	1	1	1	1	1	1	1	1	1	1	1	1	1	1	3	1	3	2	6	2	2	1	1	1	2	3	3	0	1	2	2	5	3	5	3
336	34	1	1	2	5	7	3	12	2	1	1	1	1	1	1	1	1	1	1	1	1	1	1	3	1	3	2	6	2	2	1	1	1	2	3	3	1	1	2	2	5	3	5	3
337	36	1	1	2	5	7	2	12	2	1	1	1	1	1	1	1	1	1	1	1	1	1	1	3	1	3	2	6	2	2	1	1	1	2	3	3	1	2	2	1	2	2	5	2
338	36	1	1	2	5	7	2	12	2	1	1	1	1	1	1	1	1	1	1	1	1	1	1	3	1	3	2	6	2	2	1	1	1	2	3	3	1	2	2	1	2	2	5	2
339	36	1	1	2	5	7	2	12	2	1	1	1	1	1	1	1	1	1	1	1	1	1	1	3	1	3	2	6	2	2	1	1	1	2	3	3	1	2	2	1	2	2	5	2
340	36	1	1	2	5	7	2	12	2	1	1	1	1	1	1	1	1	1	1	1	1	1	1	3	1	3	2	6	2	2	1	1	1	2	3	3	0	2	2	1	2	2	5	2
341	36	1	1	2	5	7	2	12	2	1	1	1	1	1	1	1	1	1	1	1	1	1	1	3	1	3	2	6	2	2	1	1	1	2	3	3	0	2	2	1	2	2	5	2
342	36	1	1	2	5	7	2	12	2	1	1	1	1	1	1	1	1	1	1	1	1	1	1	3	1	3	2	6	2	2	1	1	1	2	3	3	1	2	2	1	2	2	5	2
343	36	1	1	2	5	7	2	12	2	1	1	1	1	1	1	1	1	1	1	1	1	1	1	3	1	3	2	6	2	2	1	1	1	2	3	3	1	2	3	1	2	2	5	3
344	37	1	1	2	5	7	2	12	2	1	1	1	1	1	1	1	1	1	1	1	1	1	1	3	1	3	2	6	2	2	1	1	1	2	3	3	1	2	3	1	2	2	5	3
345	37	1	1	2	5	7	2	12	2	1	1	1	1	1	1	1	1	1	1	1	1	1	1	3	1	3	2	6	2	2	1	1	1	2	3	3	1	2	3	1	2	2	5	3
346	37	1	2	2	5	7	2	12	2	1	1	1	1	1	1	1	1	1	1	1	1	1	1	3	1	3	2	6	2	2	1	1	1	2	3	3	0	2	3	1	2	2	5	3
347	37	1	2	2	5	7	2	12	2	1	1	1	1	1	1	1	1	1	1	1	1	1	1	3	1	3	2	6	2	2	1	1	1	2	3	3	1	2	3	1	2	2	5	3
348	37	1	2	2	5	7	2	12	2	1	1	1	1	1	1	1	1	1	1	1	1	1	1	3	1	3	2	6	2	2	1	1	1	2	3	3	1	2	3	1	2	2	5	3
349	34	1	1	2	5	7	2	12	2	1	1	1	1	1	1	1	1	1	1	1	1	1	1	3	1	3	2	6	2	2	1	1	1	2	3	3	1	2	3	1	2	2	5	3
350	34	1	1	2	5	5	2	12	2	1	1	1	1	1	1	1	1	1	1	1	1	1	1	3	1	3	2	6	2	2	1	1	1	2	3	3	1	2	3	1	2	2	5	3
351	34	1	1	2	5	5	2	12	2	1	1	1	1	1	1	1	1	1	1	1	1	1	1	3	1	3	2	6	2	2	1	1	1	2	3	3	1	2	2	1	2	2	5	2
352	34	1	1	2	5	5	2	12	2	1	1	1	1	1	1	1	1	1	1	1	1	1	1	3	1	3	2	6	2	2	1	1	1	2	3	3	1	2	2	1	2	2	5	2
353	42	3	1	1	2	4	3	12	1	1	1	2	1	1	2	11ms	1	1	1	1	1	2	1	3	1	3	1	6	3	12	1	2	1	1	1	12345	1	3	2	1	1	3	2	2
354	57	2	1	1	3	6	3	26	1	1	1	2	1	1	1	1	1	1	20	2	1	1	1	3	1	3	2	6	3	3	1	1	1	2	3	3	1	4	4	2	1	3	3	3
355	55	2	1	1	3	6	3	27	1	1	1	2	1	1	1	1	1	1	20	2	1	1	1	3	1	3	2	6	3	3	1	1	1	2	3	3	1	2	1	3	3	3	5	3
356	55	2	1	1	3	6	3	28	1	1	1	2	1	1	1	1	1	1	20	2	1	1	1	3	1	3	2	6	3	3	1	1	1	2	3	3	1	2	1	3	3	3	5	3
357	55	2	1	1	3	6	3	28	1	1	1	2	1	1	1	1	1	1	19	2	1	1	1	3	1	3	2	6	3	3	1	1	1	2	3	3	1	4	4	2	1	3	3	3
358	55	2	1	1	3	6	3	28	1	1	1	2	1	1	1	1	1	1	20	2	1	1	1	3	1	3	2	6	3	3	1	1	1	2	3	3	0	4	4	2	1	3	3	3
359	55	2	1	1	3	6	3	28	1	1	1	2	1	1	1	1	1	1	17	2	1	1	1	3	1	3	2	6	3	3	1	1	1	2	3	3	1	4	5	2	1	3	3	3
360	55	2	1	1	3	6	3	28	1	1	1	2	1	1	1	1	1	1	20	2	1	1	1	3	1	3	2	6	3	3	1	1	1	2	3	3	1	4	5	2	1	3	3	3
361	55	2	2	1	3	6	3	28	1	1	1	2	1	1	1	1	1	1	11	2	1	1	1	3	1	3	2	6	3	3	1	1	1	2	3	3	0	4	5	2	1	3	3	3
362	55	1	2	1	4	6	3	28	1	2	2	2	1	1	1	2	1	1	2	2	1	2	1	3	1	3	3	5	3	2	1	2	2	2	6	3	1	4	5	1	1	3	4	3
363	55	2	2	1	3	6	3	28	1	1	1	2	1	1	1	1	1	1	20	2	1	1	1	3	1	3	2	6	3	3	1	1	1	2	3	3	1	4	5	2	1	3	3	3
364	59	1	1	1	4	6	3	29	1	2	2	2	1	1	1	2	1	1	2	2	1	2	1	3	1	3	3	5	3	2	1	2	2	2	6	3	1	1	1	3	4	3	5	3
365	59	1	2	1	4	6	3	29	1	2	2	2	1	1	1	22mins	1	1	2	2	1	2	1	3	1	3	3	5	3	2	1	2	2	2	6	3	1	4	5	1	1	3	4	3
366	59	1	1	1	4	6	3	30	1	2	2	2	1	1	1	22min	1	1	2	2	1	2	1	3	1	3	3	5	3	2	1	2	2	2	6	3	1	4	4	1	1	3	4	3
367	59	1	1	1	4	6	3	30	1	2	2	2	1	1	1	3	1	1	2	2	1	2	1	3	1	3	3	5	3	2	1	2	2	2	6	3	1	4	4	1	1	3	4	3
368	58	1	1	1	4	6	3	30	1	2	2	2	1	1	1	1	1	1	2	2	1	2	1	3	1	3	3	5	3	2	1	2	2	2	6	3	1	4	4	1	1	3	4	3
369	59	1	1	1	4	6	3	30	1	2	2	2	1	1	1	1	1	1	2	2	1	2	1	3	1	3	3	5	3	2	1	2	2	2	6	3	1	4	5	1	1	3	4	3
370	56	1	1	1	4	6	3	30	1	2	2	2	1	1	1	30min	1	1	2	2	1	2	1	3	1	3	3	5	3	2	1	2	2	2	6	3	1	4	5	1	1	3	4	3
371	59	1	1	1	4	6	3	30	1	2	2	2	1	1	1	33mins	1	1	2	2	1	2	1	3	1	3	3	5	3	2	1	2	2	2	6	3	1	4	5	1	1	3	4	3
372	51	2	2	1	3	6	3	28	1	1	1	2	1	1	1	1	1	1	13	2	1	1	1	3	1	3	2	6	3	3	1	1	1	2	3	3	1	4	5	2	1	3	3	3
373	56	2	2	1	3	6	3	28	1	1	1	2	1	1	1	1	1	1	20	2	1	1	1	3	1	3	2	6	3	3	1	1	1	2	3	3	1	4	5	2	1	3	3	3
374	56	2	2	1	3	6	3	28	1	1	1	2	1	1	1	1	1	1	16	2	1	1	1	3	1	3	2	6	3	3	1	1	1	2	3	3	1	4	5	2	1	3	3	3
375	56	2	2	1	3	6	3	28	1	1	1	2	1	1	1	1	1	1	20	2	1	1	1	3	1	3	2	6	3	3	1	1	1	2	3	3	1	4	5	2	1	3	3	3
376	56	2	2	1	3	6	3	28	1	1	1	2	1	1	1	1	1	1	21	2	1	1	1	3	1	3	2	6	3	3	1	1	1	2	3	3	1	4	5	2	1	3	3	3
377	56	2	2	1	3	6	3	28	1	1	1	2	1	1	1	1	1	1	20	2	1	1	1	3	1	3	2	6	3	3	1	1	1	2	3	3	1	4	5	2	1	3	3	3
378	53	2	2	1	3	6	3	28	1	1	1	2	1	1	1	1	1	1	10	2	1	1	1	3	1	3	2	6	3	3	1	1	1	2	3	3	1	4	5	2	1	3	3	3
379	53	2	2	1	3	6	3	28	1	1	1	2	1	1	1	1	1	1	20	2	1	1	1	3	1	3	2	6	3	3	1	1	1	2	3	3	1	4	5	2	1	3	3	3
380	53	2	2	1	3	6	3	28	1	1	1	2	1	1	1	1	1	1	20	2	1	1	1	3	1	3	2	6	3	3	1	1	1	2	3	3	1	4	5	2	1	3	3	3
381	53	2	2	1	3	6	3	28	1	1	1	2	1	1	1	1	1	1	20	2	1	1	1	3	1	3	2	6	3	3	1	1	1	2	3	3	1	4	5	2	1	3	3	3
382	53	2	2	2	3	6	3	28	1	1	1	2	1	1	1	1	1	1	19	2	1	1	1	3	1	3	2	6	3	3	1	1	1	2	3	3	1	4	5	2	2	3	3	3
383	59	1	2	1	4	6	3	30	1	2	2	2	1	1	1	1	1	1	2	2	1	2	1	3	1	3	3	5	3	2	1	2	2	2	6	3	0	4	5	1	1	3	4	3
384	60	1	2	1	4	6	3	30	1	2	2	2	1	1	1	2	1	1	2	2	1	2	1	3	1	3	3	5	3	2	1	2	2	2	6	3	1	4	5	1	1	3	4	3
385	58	1	2	1	4	6	3	30	1	2	2	2	1	1	1	1	1	1	2	2	1	2	1	3	1	3	3	5	3	2	1	2	2	2	6	3	1	4	5	1	1	3	4	3
386	60	1	2	1	4	6	3	30	1	2	2	2	1	1	1	1	1	1	2	2	1	2	1	3	1	3	3	5	3	2	1	2	2	2	6	3	0	4	5	1	1	3	4	3
387	57	1	2	1	4	6	3	30	1	2	2	2	1	1	1	2	1	1	2	2	1	2	1	3	1	3	3	5	3	2	1	2	2	2	6	3	1	4	5	1	1	3	4	3
388	58	1	2	1	4	6	3	30	1	2	2	2	1	1	1	1	1	1	2	2	1	2	1	3	1	3	3	5	3	2	1	2	2	2	6	3	1	4	5	1	1	3	4	3
389	58	1	2	1	4	6	3	30	1	2	2	2	1	1	1	1	1	1	2	2	1	2	1	3	1	3	3	5	3	2	1	2	2	2	6	3	0	4	5	1	1	3	4	3
390	57	1	2	1	4	6	3	30	1	2	2	2	1	1	1	1	1	1	2	2	1	2	1	3	1	3	3	5	3	2	1	2	2	2	6	3	1	4	5	1	1	3	4	3
391	57	1	2	2	4	6	3	30	1	2	2	2	1	1	1	1	1	1	2	2	1	2	1	3	1	3	3	5	3	2	1	2	2	2	6	3	1	4	5	1	2	3	4	3
